# Supplementary material for: Nanopore sequencing identifies a higher frequency and expanded spectrum of mitochondrial DNA deletion mutations in human aging
Source: Aging Cell. 2023 May 3;22(6):e13842. doi: 10.1111/acel.13842 (PMC10265159; doi:10.1111/acel.13842)
Supplement: Supplementary file 3 — TableS2 [file ACEL-22-e13842-s004.zip]

Archive with 2 entries (2 files):
- acel13842-sup-0003-TableS2.xlsx
- ACEL_13842_Supplementary table 2 captions.docx
