# Supplementary material for: Nanopore sequencing identifies a higher frequency and expanded spectrum of mitochondrial DNA deletion mutations in human aging
Source: Aging Cell. 2023 May 3;22(6):e13842. doi: 10.1111/acel.13842 (PMC10265159; doi:10.1111/acel.13842)
Supplement: Supplementary file 3 — TableS2 [file ACEL-22-e13842-s004.zip › acel13842-sup-0003-TableS2.xlsx]

## Sheet: Sheet1
Supplemental Table 2
Sample	Major Haplogroup	Contamination Bulk	Contamination Del Reads
M92	H2a2a1h	NO	NO
M81	H2a2a1h	NO	NO
M90	H2a2a1d	NO	NO
M99	H2a2a1h	NO	NO
M166	H2a2a1d	NO	NO
M93	H2a2a1d	NO	NO
M161	H2a2a1h	NO	NO
P9	H2a2a1d	NO	NO
M-003-08-A	H2a2a1h	NO	NO
M-003-04-A/B	H2a2a1d	NO	NO
P47	H2a2a1d	NO	NO
P20	H2a2a1d	NO	NO
P42	H2a2a1d	NO	NO
113018A New	H2a2a1d	NO	NO
M-003-07-A	H2a2a1h	NO	NO
HB3	H2a2a1h	NO	Not Detectable
HB8	H2a2a1h	NO	Not Detectable
HB6	H2a2a1h	NO	Not Detectable
HB10	H2a2a1h	NO	Not Detectable
HB1	H2a2a1h	NO	Not Detectable
HB2	H2a2a1h	NO	NO
