# Supplementary material for: Nanopore sequencing identifies a higher frequency and expanded spectrum of mitochondrial DNA deletion mutations in human aging
Source: Aging Cell. 2023 May 3;22(6):e13842. doi: 10.1111/acel.13842 (PMC10265159; doi:10.1111/acel.13842)
Supplement: Supplementary file 4 — DataS1 [file ACEL-22-e13842-s001.bed]

chrM	3170	3333	M92	Muscle
chrM	3191	3352	M92	Muscle
chrM	5030	5136	M92	Muscle
chrM	4096	4218	M92	Muscle
chrM	4031	4133	M92	Muscle
chrM	1896	2000	M92	Muscle
chrM	3040	3384	M92	Muscle
chrM	3868	5213	M92	Muscle
chrM	3040	3384	M92	Muscle
chrM	5333	5618	M92	Muscle
chrM	5181	6239	M92	Muscle
chrM	3109	3403	M92	Muscle
chrM	2278	2528	M92	Muscle
chrM	2074	2283	M92	Muscle
chrM	3998	4110	M92	Muscle
chrM	3816	3978	M92	Muscle
chrM	3933	4179	M92	Muscle
chrM	2356	2471	M92	Muscle
chrM	4832	5026	M92	Muscle
chrM	2166	2338	M92	Muscle
chrM	3640	3868	M92	Muscle
chrM	4516	5220	M92	Muscle
chrM	6523	7293	M92	Muscle
chrM	3293	3907	M92	Muscle
chrM	3233	3343	M92	Muscle
chrM	6976	7107	M92	Muscle
chrM	5380	5619	M92	Muscle
chrM	1922	2428	M92	Muscle
chrM	3795	3995	M92	Muscle
chrM	10291	11044	M92	Muscle
chrM	4079	4391	M92	Muscle
chrM	2021	2370	M92	Muscle
chrM	2692	2922	M92	Muscle
chrM	3405	4267	M92	Muscle
chrM	2690	3390	M92	Muscle
chrM	7420	7715	M92	Muscle
chrM	8895	9045	M92	Muscle
chrM	5422	6630	M92	Muscle
chrM	5422	7536	M92	Muscle
chrM	5422	7685	M92	Muscle
chrM	5422	9363	M92	Muscle
chrM	1661	1765	M92	Muscle
chrM	7779	8712	M92	Muscle
chrM	7267	8057	M92	Muscle
chrM	3405	3745	M92	Muscle
chrM	5871	5975	M92	Muscle
chrM	7208	7315	M92	Muscle
chrM	8307	8445	M92	Muscle
chrM	3883	4082	M92	Muscle
chrM	6461	6786	M92	Muscle
chrM	1770	1900	M92	Muscle
chrM	3429	3548	M92	Muscle
chrM	6975	7194	M92	Muscle
chrM	11746	12117	M92	Muscle
chrM	2489	3030	M92	Muscle
chrM	2653	2835	M92	Muscle
chrM	7103	7962	M92	Muscle
chrM	3485	4631	M92	Muscle
chrM	2822	3224	M92	Muscle
chrM	4497	4676	M92	Muscle
chrM	8160	8587	M92	Muscle
chrM	1997	2245	M92	Muscle
chrM	8358	8477	M92	Muscle
chrM	3842	4464	M92	Muscle
chrM	3055	3492	M92	Muscle
chrM	3539	3649	M92	Muscle
chrM	2036	2179	M92	Muscle
chrM	2346	2654	M92	Muscle
chrM	5402	5551	M92	Muscle
chrM	6483	6608	M92	Muscle
chrM	4582	4780	M92	Muscle
chrM	11486	11633	M92	Muscle
chrM	5154	5364	M92	Muscle
chrM	3480	3660	M92	Muscle
chrM	8972	9181	M92	Muscle
chrM	3951	4447	M92	Muscle
chrM	4484	4611	M92	Muscle
chrM	4986	5744	M92	Muscle
chrM	4986	5977	M92	Muscle
chrM	4986	6211	M92	Muscle
chrM	4986	6438	M92	Muscle
chrM	1928	2104	M92	Muscle
chrM	4234	4486	M92	Muscle
chrM	4477	4711	M92	Muscle
chrM	4282	5032	M92	Muscle
chrM	4541	4656	M92	Muscle
chrM	4316	4740	M92	Muscle
chrM	2237	2355	M92	Muscle
chrM	3852	4316	M92	Muscle
chrM	3708	3864	M92	Muscle
chrM	2130	2728	M92	Muscle
chrM	2205	2310	M92	Muscle
chrM	2177	2286	M92	Muscle
chrM	3690	3826	M92	Muscle
chrM	7843	8009	M92	Muscle
chrM	3368	3498	M92	Muscle
chrM	1991	2110	M92	Muscle
chrM	4713	4842	M92	Muscle
chrM	4145	5167	M92	Muscle
chrM	2320	3008	M92	Muscle
chrM	6923	7051	M92	Muscle
chrM	5006	5146	M92	Muscle
chrM	2877	3614	M92	Muscle
chrM	2865	3215	M92	Muscle
chrM	3518	3631	M92	Muscle
chrM	8289	8540	M92	Muscle
chrM	4041	4305	M92	Muscle
chrM	5784	6011	M92	Muscle
chrM	4624	5044	M92	Muscle
chrM	8725	8847	M92	Muscle
chrM	2447	2611	M92	Muscle
chrM	10257	11447	M92	Muscle
chrM	4781	5264	M92	Muscle
chrM	1697	1843	M92	Muscle
chrM	4013	4206	M92	Muscle
chrM	2567	2678	M92	Muscle
chrM	2703	2952	M92	Muscle
chrM	12626	12727	M92	Muscle
chrM	3116	3502	M92	Muscle
chrM	3120	3593	M92	Muscle
chrM	2473	2709	M92	Muscle
chrM	8436	8547	M92	Muscle
chrM	9627	9837	M92	Muscle
chrM	3961	4065	M92	Muscle
chrM	8770	9037	M92	Muscle
chrM	2115	2232	M92	Muscle
chrM	1959	2330	M92	Muscle
chrM	6050	6615	M92	Muscle
chrM	8466	8588	M92	Muscle
chrM	9644	9746	M92	Muscle
chrM	8466	8588	M92	Muscle
chrM	9903	10037	M92	Muscle
chrM	3099	3209	M92	Muscle
chrM	4415	4543	M92	Muscle
chrM	5180	5289	M92	Muscle
chrM	15770	16711	M92	Muscle
chrM	3961	4660	M92	Muscle
chrM	9537	9928	M92	Muscle
chrM	2002	2249	M92	Muscle
chrM	4567	5006	M92	Muscle
chrM	15233	15438	M92	Muscle
chrM	2693	2959	M92	Muscle
chrM	3636	3743	M92	Muscle
chrM	6551	6657	M92	Muscle
chrM	3761	3919	M92	Muscle
chrM	5896	6024	M92	Muscle
chrM	6234	6358	M92	Muscle
chrM	3493	3604	M92	Muscle
chrM	3518	3690	M92	Muscle
chrM	2138	2274	M92	Muscle
chrM	2127	2843	M92	Muscle
chrM	5351	5980	M92	Muscle
chrM	12318	12438	M92	Muscle
chrM	3674	3956	M92	Muscle
chrM	5172	5275	M92	Muscle
chrM	2224	2523	M92	Muscle
chrM	2211	2317	M92	Muscle
chrM	6611	6720	M92	Muscle
chrM	3733	4323	M92	Muscle
chrM	2915	3017	M92	Muscle
chrM	3943	4492	M92	Muscle
chrM	2350	2475	M92	Muscle
chrM	6332	6479	M92	Muscle
chrM	7780	7881	M92	Muscle
chrM	4460	4712	M92	Muscle
chrM	9526	9772	M92	Muscle
chrM	1990	2096	M92	Muscle
chrM	2635	2753	M92	Muscle
chrM	1971	2195	M92	Muscle
chrM	3484	3601	M92	Muscle
chrM	2727	2859	M92	Muscle
chrM	3377	3822	M92	Muscle
chrM	5853	5967	M92	Muscle
chrM	1808	1939	M92	Muscle
chrM	2364	2475	M92	Muscle
chrM	10285	10657	M92	Muscle
chrM	7011	7243	M92	Muscle
chrM	2847	2959	M92	Muscle
chrM	2849	2990	M92	Muscle
chrM	4843	5018	M92	Muscle
chrM	2773	3095	M92	Muscle
chrM	2691	2793	M92	Muscle
chrM	4474	4802	M92	Muscle
chrM	2291	2411	M92	Muscle
chrM	2273	2409	M92	Muscle
chrM	3338	3528	M92	Muscle
chrM	4600	4750	M92	Muscle
chrM	2661	2790	M92	Muscle
chrM	4312	4425	M92	Muscle
chrM	5856	6316	M92	Muscle
chrM	3203	3313	M92	Muscle
chrM	2047	2156	M92	Muscle
chrM	2469	2586	M92	Muscle
chrM	3444	3611	M92	Muscle
chrM	3157	3345	M92	Muscle
chrM	6533	6697	M92	Muscle
chrM	2905	3098	M92	Muscle
chrM	8518	8641	M92	Muscle
chrM	6028	6569	M92	Muscle
chrM	6008	6140	M92	Muscle
chrM	3455	3629	M92	Muscle
chrM	13019	14580	M92	Muscle
chrM	1920	2045	M92	Muscle
chrM	4230	4334	M92	Muscle
chrM	2252	2495	M92	Muscle
chrM	2387	2525	M92	Muscle
chrM	2924	3194	M92	Muscle
chrM	5136	5773	M92	Muscle
chrM	1942	2211	M92	Muscle
chrM	6973	7142	M92	Muscle
chrM	3842	4268	M92	Muscle
chrM	3654	3763	M92	Muscle
chrM	9566	9744	M92	Muscle
chrM	4044	4204	M92	Muscle
chrM	4147	4420	M92	Muscle
chrM	5678	5779	M92	Muscle
chrM	5514	5652	M92	Muscle
chrM	3961	4109	M92	Muscle
chrM	7146	7308	M92	Muscle
chrM	3541	3963	M92	Muscle
chrM	2084	2289	M92	Muscle
chrM	3555	3661	M92	Muscle
chrM	2210	2360	M92	Muscle
chrM	3915	4062	M92	Muscle
chrM	7780	7910	M92	Muscle
chrM	3953	4062	M92	Muscle
chrM	2023	2299	M92	Muscle
chrM	2263	2696	M92	Muscle
chrM	5450	5560	M92	Muscle
chrM	5062	5548	M92	Muscle
chrM	14160	14261	M92	Muscle
chrM	3718	3960	M92	Muscle
chrM	3883	3994	M92	Muscle
chrM	12210	12350	M92	Muscle
chrM	2994	3163	M92	Muscle
chrM	8986	9691	M92	Muscle
chrM	8986	9930	M92	Muscle
chrM	8986	10222	M92	Muscle
chrM	8986	10440	M92	Muscle
chrM	3633	3744	M92	Muscle
chrM	2210	2469	M92	Muscle
chrM	5279	5515	M92	Muscle
chrM	2818	2947	M92	Muscle
chrM	5156	5703	M92	Muscle
chrM	4234	4445	M92	Muscle
chrM	2132	2303	M92	Muscle
chrM	3962	4122	M92	Muscle
chrM	6335	6826	M92	Muscle
chrM	2661	2794	M92	Muscle
chrM	7070	7186	M92	Muscle
chrM	6692	6848	M92	Muscle
chrM	2043	2174	M92	Muscle
chrM	10157	10328	M92	Muscle
chrM	2800	2976	M92	Muscle
chrM	9511	9694	M92	Muscle
chrM	2427	2736	M92	Muscle
chrM	2724	2842	M92	Muscle
chrM	4483	4838	M92	Muscle
chrM	2668	2806	M92	Muscle
chrM	6608	6753	M92	Muscle
chrM	5121	5256	M92	Muscle
chrM	5014	5146	M92	Muscle
chrM	4709	4851	M92	Muscle
chrM	4868	5220	M92	Muscle
chrM	2488	2689	M92	Muscle
chrM	5492	5977	M92	Muscle
chrM	5492	6804	M92	Muscle
chrM	7244	7378	M92	Muscle
chrM	2526	2649	M92	Muscle
chrM	3961	4119	M92	Muscle
chrM	3997	4227	M92	Muscle
chrM	2013	2175	M92	Muscle
chrM	5834	5993	M92	Muscle
chrM	3441	3607	M92	Muscle
chrM	4131	4555	M92	Muscle
chrM	2216	2344	M92	Muscle
chrM	3528	3721	M92	Muscle
chrM	3491	3658	M92	Muscle
chrM	2333	2472	M92	Muscle
chrM	3430	4027	M92	Muscle
chrM	2333	2472	M92	Muscle
chrM	4594	4781	M92	Muscle
chrM	2403	2509	M92	Muscle
chrM	2114	2228	M92	Muscle
chrM	2781	2905	M92	Muscle
chrM	3295	3416	M92	Muscle
chrM	15687	15891	M92	Muscle
chrM	4430	4558	M92	Muscle
chrM	3685	3849	M92	Muscle
chrM	2388	2514	M92	Muscle
chrM	7812	7987	M92	Muscle
chrM	5719	5884	M92	Muscle
chrM	2516	2729	M92	Muscle
chrM	3682	3907	M92	Muscle
chrM	6230	6342	M92	Muscle
chrM	6024	6129	M92	Muscle
chrM	6561	6663	M92	Muscle
chrM	3252	3536	M92	Muscle
chrM	3782	4849	M92	Muscle
chrM	3243	3590	M92	Muscle
chrM	2596	3024	M92	Muscle
chrM	3520	4002	M92	Muscle
chrM	3671	4050	M92	Muscle
chrM	2063	2283	M92	Muscle
chrM	8033	8340	M92	Muscle
chrM	2475	2721	M92	Muscle
chrM	4870	5057	M92	Muscle
chrM	5218	5367	M92	Muscle
chrM	5482	5820	M92	Muscle
chrM	2693	3583	M92	Muscle
chrM	2263	2723	M92	Muscle
chrM	6629	6811	M92	Muscle
chrM	1808	2028	M92	Muscle
chrM	5202	5340	M92	Muscle
chrM	2634	3421	M92	Muscle
chrM	2712	3165	M92	Muscle
chrM	6502	6636	M92	Muscle
chrM	2652	3582	M92	Muscle
chrM	4794	5120	M92	Muscle
chrM	2705	3004	M92	Muscle
chrM	2249	2469	M92	Muscle
chrM	5346	5706	M92	Muscle
chrM	3406	3558	M92	Muscle
chrM	3971	4102	M92	Muscle
chrM	1862	1985	M92	Muscle
chrM	2207	2370	M92	Muscle
chrM	5874	6085	M92	Muscle
chrM	1902	2021	M92	Muscle
chrM	3450	4212	M92	Muscle
chrM	2857	3402	M92	Muscle
chrM	10764	11419	M92	Muscle
chrM	4854	4978	M92	Muscle
chrM	2198	2314	M92	Muscle
chrM	4697	4920	M92	Muscle
chrM	2213	2506	M92	Muscle
chrM	4816	4979	M92	Muscle
chrM	2717	3090	M92	Muscle
chrM	5138	5294	M92	Muscle
chrM	2168	2586	M92	Muscle
chrM	4474	4673	M92	Muscle
chrM	2369	2508	M92	Muscle
chrM	3096	3200	M92	Muscle
chrM	2556	3214	M92	Muscle
chrM	1823	2002	M92	Muscle
chrM	2503	2629	M92	Muscle
chrM	7091	8850	M92	Muscle
chrM	3212	4264	M92	Muscle
chrM	3212	4712	M92	Muscle
chrM	2500	3231	M92	Muscle
chrM	4020	4519	M92	Muscle
chrM	2340	2580	M92	Muscle
chrM	3781	3986	M92	Muscle
chrM	3592	3823	M92	Muscle
chrM	2186	2517	M92	Muscle
chrM	4300	4770	M92	Muscle
chrM	4006	4117	M92	Muscle
chrM	3462	3607	M92	Muscle
chrM	3759	3873	M92	Muscle
chrM	6248	6695	M92	Muscle
chrM	4148	4290	M92	Muscle
chrM	3112	3255	M92	Muscle
chrM	7200	7389	M92	Muscle
chrM	2404	2592	M92	Muscle
chrM	5216	5441	M92	Muscle
chrM	7602	7747	M92	Muscle
chrM	3941	4046	M92	Muscle
chrM	2155	2416	M92	Muscle
chrM	6182	6621	M92	Muscle
chrM	3012	3149	M92	Muscle
chrM	2157	2290	M92	Muscle
chrM	2376	2552	M92	Muscle
chrM	5253	5443	M92	Muscle
chrM	4882	4994	M92	Muscle
chrM	3480	3586	M92	Muscle
chrM	6618	6753	M92	Muscle
chrM	2250	2567	M92	Muscle
chrM	3300	3421	M92	Muscle
chrM	3303	3539	M92	Muscle
chrM	2784	2904	M92	Muscle
chrM	9853	10196	M92	Muscle
chrM	4103	4611	M92	Muscle
chrM	3116	3242	M92	Muscle
chrM	2424	2586	M92	Muscle
chrM	5317	5440	M92	Muscle
chrM	3485	3612	M92	Muscle
chrM	2763	3101	M92	Muscle
chrM	7681	8322	M92	Muscle
chrM	8270	8375	M92	Muscle
chrM	2362	2852	M92	Muscle
chrM	4683	4853	M92	Muscle
chrM	11653	11789	M92	Muscle
chrM	2134	2549	M92	Muscle
chrM	4372	4548	M92	Muscle
chrM	4589	4715	M92	Muscle
chrM	7095	7206	M92	Muscle
chrM	12544	12901	M92	Muscle
chrM	5355	5477	M92	Muscle
chrM	4500	4622	M92	Muscle
chrM	3293	3423	M92	Muscle
chrM	4794	5170	M92	Muscle
chrM	4794	5397	M92	Muscle
chrM	3539	3707	M92	Muscle
chrM	2353	2976	M92	Muscle
chrM	2353	3571	M92	Muscle
chrM	5720	5867	M92	Muscle
chrM	2655	2844	M92	Muscle
chrM	2024	2137	M92	Muscle
chrM	10912	11101	M92	Muscle
chrM	4187	4445	M92	Muscle
chrM	4517	4639	M92	Muscle
chrM	2997	3304	M92	Muscle
chrM	4690	4835	M92	Muscle
chrM	3674	3901	M92	Muscle
chrM	3443	3584	M92	Muscle
chrM	8400	8748	M92	Muscle
chrM	3654	4190	M92	Muscle
chrM	9916	10123	M92	Muscle
chrM	2913	3267	M92	Muscle
chrM	6279	6456	M92	Muscle
chrM	2948	3088	M92	Muscle
chrM	5483	5690	M92	Muscle
chrM	2307	2640	M92	Muscle
chrM	2064	2196	M92	Muscle
chrM	14614	14737	M92	Muscle
chrM	5110	5213	M92	Muscle
chrM	3909	4028	M92	Muscle
chrM	4429	4574	M92	Muscle
chrM	9146	9935	M92	Muscle
chrM	9146	10289	M92	Muscle
chrM	9146	10630	M92	Muscle
chrM	9146	10843	M92	Muscle
chrM	4496	5057	M92	Muscle
chrM	3317	3464	M92	Muscle
chrM	3811	3926	M92	Muscle
chrM	2297	2464	M92	Muscle
chrM	3946	4081	M92	Muscle
chrM	8841	9366	M92	Muscle
chrM	5137	5542	M92	Muscle
chrM	2865	2975	M92	Muscle
chrM	7293	7407	M92	Muscle
chrM	2019	2181	M92	Muscle
chrM	1833	2029	M92	Muscle
chrM	4052	4275	M92	Muscle
chrM	6659	7013	M92	Muscle
chrM	3519	3690	M92	Muscle
chrM	5279	5396	M92	Muscle
chrM	1597	1722	M92	Muscle
chrM	6303	6853	M92	Muscle
chrM	2753	2973	M92	Muscle
chrM	15072	15850	M92	Muscle
chrM	2070	2313	M92	Muscle
chrM	2865	3392	M92	Muscle
chrM	1996	2267	M92	Muscle
chrM	11743	11882	M92	Muscle
chrM	8609	8753	M92	Muscle
chrM	4697	4964	M92	Muscle
chrM	2136	2330	M92	Muscle
chrM	3510	3814	M92	Muscle
chrM	13753	13994	M92	Muscle
chrM	6483	6702	M92	Muscle
chrM	4565	4673	M92	Muscle
chrM	5620	5726	M92	Muscle
chrM	10032	10165	M92	Muscle
chrM	5145	5300	M92	Muscle
chrM	7223	7387	M92	Muscle
chrM	6596	6706	M92	Muscle
chrM	4833	4957	M92	Muscle
chrM	2350	2496	M92	Muscle
chrM	3869	4050	M92	Muscle
chrM	4707	4933	M92	Muscle
chrM	3712	4016	M92	Muscle
chrM	2380	3031	M92	Muscle
chrM	2380	3434	M92	Muscle
chrM	3936	4230	M92	Muscle
chrM	2416	2529	M92	Muscle
chrM	2622	2744	M92	Muscle
chrM	2939	3073	M92	Muscle
chrM	3490	3851	M92	Muscle
chrM	2828	3035	M92	Muscle
chrM	2817	2983	M92	Muscle
chrM	11734	11897	M92	Muscle
chrM	2863	3516	M92	Muscle
chrM	4544	5244	M92	Muscle
chrM	4544	5657	M92	Muscle
chrM	3706	3875	M92	Muscle
chrM	2574	2969	M92	Muscle
chrM	4532	4694	M92	Muscle
chrM	2954	3079	M92	Muscle
chrM	6569	6718	M92	Muscle
chrM	4725	4958	M92	Muscle
chrM	3312	3438	M92	Muscle
chrM	6522	6697	M92	Muscle
chrM	2541	2663	M92	Muscle
chrM	5049	6244	M92	Muscle
chrM	3960	4062	M92	Muscle
chrM	3429	3630	M92	Muscle
chrM	3448	3685	M92	Muscle
chrM	2329	2522	M92	Muscle
chrM	4298	4415	M92	Muscle
chrM	5778	6025	M92	Muscle
chrM	8039	8304	M92	Muscle
chrM	14288	14397	M92	Muscle
chrM	5433	5634	M92	Muscle
chrM	2218	2340	M92	Muscle
chrM	4657	4781	M92	Muscle
chrM	2294	2420	M92	Muscle
chrM	3790	4120	M92	Muscle
chrM	3189	3692	M92	Muscle
chrM	3189	4142	M92	Muscle
chrM	3189	4142	M92	Muscle
chrM	5545	5757	M92	Muscle
chrM	7186	7347	M92	Muscle
chrM	2130	2239	M92	Muscle
chrM	2406	2516	M92	Muscle
chrM	3121	3234	M92	Muscle
chrM	5199	5388	M92	Muscle
chrM	7509	7690	M92	Muscle
chrM	9101	9287	M92	Muscle
chrM	4114	4329	M92	Muscle
chrM	4083	4423	M92	Muscle
chrM	3493	3641	M92	Muscle
chrM	3936	4047	M92	Muscle
chrM	4650	4755	M92	Muscle
chrM	2198	2451	M92	Muscle
chrM	4835	5006	M92	Muscle
chrM	1761	1905	M92	Muscle
chrM	6064	6258	M92	Muscle
chrM	3212	3388	M92	Muscle
chrM	2171	2519	M92	Muscle
chrM	4157	4340	M92	Muscle
chrM	2193	2301	M92	Muscle
chrM	4143	4258	M92	Muscle
chrM	2326	2451	M92	Muscle
chrM	4246	4620	M92	Muscle
chrM	5538	6894	M92	Muscle
chrM	4246	4620	M92	Muscle
chrM	6976	7309	M92	Muscle
chrM	4246	4620	M92	Muscle
chrM	7327	8063	M92	Muscle
chrM	3096	3496	M92	Muscle
chrM	4724	5109	M92	Muscle
chrM	7004	7236	M92	Muscle
chrM	3544	4082	M92	Muscle
chrM	1902	2034	M92	Muscle
chrM	2343	2511	M92	Muscle
chrM	2832	2952	M92	Muscle
chrM	7633	7808	M92	Muscle
chrM	2176	2481	M92	Muscle
chrM	4905	5409	M92	Muscle
chrM	4181	4329	M92	Muscle
chrM	8908	9019	M92	Muscle
chrM	2487	3266	M92	Muscle
chrM	4280	4534	M92	Muscle
chrM	1997	2152	M92	Muscle
chrM	1920	2090	M92	Muscle
chrM	1990	2104	M92	Muscle
chrM	1801	1973	M92	Muscle
chrM	2405	2620	M92	Muscle
chrM	9099	9264	M92	Muscle
chrM	5190	5888	M92	Muscle
chrM	4731	4916	M92	Muscle
chrM	9550	9754	M92	Muscle
chrM	2888	3479	M92	Muscle
chrM	3866	4176	M92	Muscle
chrM	6571	6879	M92	Muscle
chrM	5948	6111	M92	Muscle
chrM	2828	2953	M92	Muscle
chrM	2615	2885	M92	Muscle
chrM	13468	13569	M92	Muscle
chrM	7196	7775	M92	Muscle
chrM	6848	6993	M92	Muscle
chrM	1926	2059	M92	Muscle
chrM	3519	3646	M92	Muscle
chrM	2828	2977	M92	Muscle
chrM	2344	2810	M92	Muscle
chrM	2636	2849	M92	Muscle
chrM	3103	4489	M92	Muscle
chrM	7302	7601	M92	Muscle
chrM	6887	7993	M92	Muscle
chrM	6455	6598	M92	Muscle
chrM	2822	3084	M92	Muscle
chrM	6644	7258	M92	Muscle
chrM	6644	7678	M92	Muscle
chrM	2814	3079	M92	Muscle
chrM	10159	10360	M92	Muscle
chrM	2834	2962	M92	Muscle
chrM	2715	2883	M92	Muscle
chrM	6008	6191	M92	Muscle
chrM	4827	4950	M92	Muscle
chrM	3096	3305	M92	Muscle
chrM	2411	2524	M92	Muscle
chrM	2828	2944	M92	Muscle
chrM	2423	2572	M92	Muscle
chrM	2460	2564	M92	Muscle
chrM	3411	3592	M92	Muscle
chrM	5254	5358	M92	Muscle
chrM	3518	3661	M92	Muscle
chrM	7706	8156	M92	Muscle
chrM	2760	2875	M92	Muscle
chrM	2068	2181	M92	Muscle
chrM	3916	4746	M92	Muscle
chrM	9766	9924	M92	Muscle
chrM	3315	3418	M92	Muscle
chrM	5380	5501	M92	Muscle
chrM	4549	4703	M92	Muscle
chrM	2318	3024	M92	Muscle
chrM	5585	5902	M92	Muscle
chrM	2783	2907	M92	Muscle
chrM	6289	6555	M92	Muscle
chrM	5305	5452	M92	Muscle
chrM	1805	1957	M92	Muscle
chrM	6217	6477	M92	Muscle
chrM	2662	2810	M92	Muscle
chrM	3237	3488	M92	Muscle
chrM	3395	3656	M92	Muscle
chrM	3940	4082	M92	Muscle
chrM	1985	2119	M92	Muscle
chrM	4606	5302	M92	Muscle
chrM	2318	2421	M92	Muscle
chrM	8808	8957	M92	Muscle
chrM	10978	11098	M92	Muscle
chrM	1817	1946	M92	Muscle
chrM	10376	11003	M92	Muscle
chrM	5197	5511	M92	Muscle
chrM	1823	1944	M92	Muscle
chrM	6446	6698	M92	Muscle
chrM	2676	2883	M92	Muscle
chrM	5595	5742	M92	Muscle
chrM	11331	11445	M92	Muscle
chrM	8272	8561	M92	Muscle
chrM	1814	1936	M92	Muscle
chrM	3997	4102	M92	Muscle
chrM	3200	3318	M92	Muscle
chrM	2382	2537	M92	Muscle
chrM	6592	6957	M92	Muscle
chrM	3460	3694	M92	Muscle
chrM	3543	3896	M92	Muscle
chrM	5749	6330	M92	Muscle
chrM	3939	4196	M92	Muscle
chrM	3495	3919	M92	Muscle
chrM	3991	4179	M92	Muscle
chrM	3467	3651	M92	Muscle
chrM	4799	4903	M92	Muscle
chrM	13358	13473	M92	Muscle
chrM	6287	6495	M92	Muscle
chrM	2539	2675	M92	Muscle
chrM	10434	10640	M92	Muscle
chrM	11708	11886	M92	Muscle
chrM	3542	5394	M92	Muscle
chrM	1973	2120	M92	Muscle
chrM	2258	2456	M92	Muscle
chrM	3986	4223	M92	Muscle
chrM	3340	3589	M92	Muscle
chrM	6252	6446	M92	Muscle
chrM	6248	6376	M92	Muscle
chrM	3714	3817	M92	Muscle
chrM	7396	7518	M92	Muscle
chrM	4848	4964	M92	Muscle
chrM	12506	12616	M92	Muscle
chrM	2207	2328	M92	Muscle
chrM	5064	5165	M92	Muscle
chrM	3730	3850	M92	Muscle
chrM	6015	6206	M92	Muscle
chrM	2874	3111	M92	Muscle
chrM	10697	10887	M92	Muscle
chrM	9158	10863	M92	Muscle
chrM	3869	4078	M92	Muscle
chrM	5056	5446	M92	Muscle
chrM	2573	2694	M92	Muscle
chrM	3260	5189	M92	Muscle
chrM	2412	2521	M92	Muscle
chrM	3767	3976	M92	Muscle
chrM	4374	4548	M92	Muscle
chrM	3767	3976	M92	Muscle
chrM	5886	5997	M92	Muscle
chrM	2800	2977	M92	Muscle
chrM	3632	3829	M92	Muscle
chrM	8726	9082	M92	Muscle
chrM	2043	2168	M92	Muscle
chrM	8455	8576	M92	Muscle
chrM	3081	3202	M92	Muscle
chrM	2500	2773	M92	Muscle
chrM	2457	2646	M92	Muscle
chrM	3564	3757	M92	Muscle
chrM	4710	4892	M92	Muscle
chrM	4697	4838	M92	Muscle
chrM	5436	6167	M92	Muscle
chrM	2124	2286	M92	Muscle
chrM	6817	6919	M92	Muscle
chrM	2124	2286	M92	Muscle
chrM	7397	7501	M92	Muscle
chrM	7773	10629	M92	Muscle
chrM	7773	11468	M92	Muscle
chrM	4814	4971	M92	Muscle
chrM	3505	3685	M92	Muscle
chrM	2270	2416	M92	Muscle
chrM	3166	3268	M92	Muscle
chrM	5571	5902	M92	Muscle
chrM	2578	2696	M92	Muscle
chrM	3151	3255	M92	Muscle
chrM	3013	3689	M92	Muscle
chrM	6579	6680	M92	Muscle
chrM	4808	4911	M92	Muscle
chrM	3563	3676	M92	Muscle
chrM	4512	4754	M92	Muscle
chrM	2614	2788	M92	Muscle
chrM	8007	8303	M92	Muscle
chrM	3024	3218	M92	Muscle
chrM	9150	9354	M92	Muscle
chrM	10487	10636	M92	Muscle
chrM	3151	3355	M92	Muscle
chrM	3287	3389	M92	Muscle
chrM	3781	4009	M92	Muscle
chrM	8533	8752	M92	Muscle
chrM	3781	4009	M92	Muscle
chrM	9028	9260	M92	Muscle
chrM	3420	3558	M92	Muscle
chrM	7396	7614	M92	Muscle
chrM	10297	10428	M92	Muscle
chrM	6049	6209	M92	Muscle
chrM	11309	11433	M92	Muscle
chrM	4559	4707	M92	Muscle
chrM	12122	12240	M92	Muscle
chrM	5907	6233	M92	Muscle
chrM	5610	6176	M92	Muscle
chrM	14445	14703	M92	Muscle
chrM	14991	15238	M92	Muscle
chrM	9180	10779	M92	Muscle
chrM	11386	11492	M92	Muscle
chrM	1621	1821	M92	Muscle
chrM	9542	9922	M92	Muscle
chrM	10890	11158	M92	Muscle
chrM	1744	1895	M92	Muscle
chrM	9513	10780	M92	Muscle
chrM	9513	11632	M92	Muscle
chrM	9318	9457	M92	Muscle
chrM	14761	15014	M92	Muscle
chrM	10354	10510	M92	Muscle
chrM	14141	14289	M92	Muscle
chrM	2313	2435	M92	Muscle
chrM	11381	11546	M92	Muscle
chrM	11973	12151	M92	Muscle
chrM	11381	11546	M92	Muscle
chrM	12319	12603	M92	Muscle
chrM	11381	11546	M92	Muscle
chrM	12663	12767	M92	Muscle
chrM	11697	11951	M92	Muscle
chrM	12232	12341	M92	Muscle
chrM	14569	14687	M92	Muscle
chrM	12493	12622	M92	Muscle
chrM	11769	11950	M92	Muscle
chrM	12939	13462	M92	Muscle
chrM	12939	13719	M92	Muscle
chrM	12939	13894	M92	Muscle
chrM	12939	14087	M92	Muscle
chrM	12939	14268	M92	Muscle
chrM	14868	15326	M92	Muscle
chrM	15222	15568	M92	Muscle
chrM	14290	14573	M92	Muscle
chrM	12233	12395	M92	Muscle
chrM	1863	2449	M92	Muscle
chrM	1930	2137	M92	Muscle
chrM	15604	15724	M92	Muscle
chrM	14157	14388	M92	Muscle
chrM	2379	2661	M92	Muscle
chrM	13837	13972	M92	Muscle
chrM	15793	16436	M92	Muscle
chrM	13027	13166	M92	Muscle
chrM	13846	14161	M92	Muscle
chrM	14649	15219	M92	Muscle
chrM	15315	15879	M92	Muscle
chrM	15444	15623	M92	Muscle
chrM	16244	16391	M92	Muscle
chrM	16465	16698	M92	Muscle
chrM	14868	15436	M92	Muscle
chrM	15527	16046	M92	Muscle
chrM	14247	14415	M92	Muscle
chrM	1946	2070	M92	Muscle
chrM	1924	2066	M92	Muscle
chrM	16082	17129	M92	Muscle
chrM	16082	17350	M92	Muscle
chrM	14630	15285	M92	Muscle
chrM	14918	15154	M92	Muscle
chrM	16077	16417	M92	Muscle
chrM	15557	15714	M92	Muscle
chrM	1581	1963	M92	Muscle
chrM	16254	16505	M92	Muscle
chrM	16535	16653	M92	Muscle
chrM	16323	16538	M92	Muscle
chrM	16181	16552	M92	Muscle
chrM	16407	16650	M92	Muscle
chrM	2390	2496	M92	Muscle
chrM	2126	2316	M92	Muscle
chrM	16090	16323	M92	Muscle
chrM	16467	16644	M92	Muscle
chrM	16369	16521	M92	Muscle
chrM	1990	2113	M92	Muscle
chrM	1912	2074	M92	Muscle
chrM	16547	16694	M92	Muscle
chrM	1741	1873	M92	Muscle
chrM	1749	1958	M92	Muscle
chrM	1833	2037	M92	Muscle
chrM	2316	2436	M92	Muscle
chrM	1892	1995	M92	Muscle
chrM	2129	2260	M92	Muscle
chrM	2243	2398	M92	Muscle
chrM	4487	4840	M81	Muscle
chrM	4139	4293	M81	Muscle
chrM	2203	2373	M81	Muscle
chrM	4029	4144	M81	Muscle
chrM	4085	4345	M81	Muscle
chrM	7146	7301	M81	Muscle
chrM	3971	4288	M81	Muscle
chrM	3114	3333	M81	Muscle
chrM	6805	6945	M81	Muscle
chrM	8287	8438	M81	Muscle
chrM	3220	3814	M81	Muscle
chrM	2875	3044	M81	Muscle
chrM	3516	4478	M81	Muscle
chrM	3397	3942	M81	Muscle
chrM	4321	4501	M81	Muscle
chrM	2684	2805	M81	Muscle
chrM	9529	9633	M81	Muscle
chrM	4148	4291	M81	Muscle
chrM	4058	4261	M81	Muscle
chrM	5072	5560	M81	Muscle
chrM	2445	2549	M81	Muscle
chrM	2223	2658	M81	Muscle
chrM	5859	6173	M81	Muscle
chrM	4093	4237	M81	Muscle
chrM	2451	2621	M81	Muscle
chrM	3766	3895	M81	Muscle
chrM	3850	4010	M81	Muscle
chrM	2437	2580	M81	Muscle
chrM	5153	5399	M81	Muscle
chrM	5336	5604	M81	Muscle
chrM	3297	3454	M81	Muscle
chrM	3806	3907	M81	Muscle
chrM	2693	2941	M81	Muscle
chrM	1884	2028	M81	Muscle
chrM	3073	3196	M81	Muscle
chrM	3567	3756	M81	Muscle
chrM	3560	3667	M81	Muscle
chrM	3373	3559	M81	Muscle
chrM	2934	3046	M81	Muscle
chrM	2308	2474	M81	Muscle
chrM	6287	6474	M81	Muscle
chrM	1994	2138	M81	Muscle
chrM	3624	3877	M81	Muscle
chrM	2612	2861	M81	Muscle
chrM	2677	2809	M81	Muscle
chrM	2856	2957	M81	Muscle
chrM	3877	4034	M81	Muscle
chrM	4681	5404	M81	Muscle
chrM	3657	4007	M81	Muscle
chrM	2274	2386	M81	Muscle
chrM	2203	2629	M81	Muscle
chrM	2683	2816	M81	Muscle
chrM	2698	2804	M81	Muscle
chrM	2822	2978	M81	Muscle
chrM	3569	4026	M81	Muscle
chrM	3907	4299	M81	Muscle
chrM	2700	2809	M81	Muscle
chrM	3681	4006	M81	Muscle
chrM	4678	4802	M81	Muscle
chrM	3681	4006	M81	Muscle
chrM	7194	7524	M81	Muscle
chrM	1714	1827	M81	Muscle
chrM	2842	3311	M81	Muscle
chrM	1659	1764	M81	Muscle
chrM	6776	6941	M81	Muscle
chrM	1947	2267	M81	Muscle
chrM	5913	6014	M81	Muscle
chrM	5706	5863	M81	Muscle
chrM	7230	7335	M81	Muscle
chrM	9334	9701	M81	Muscle
chrM	5232	5830	M81	Muscle
chrM	5232	5830	M81	Muscle
chrM	6184	6422	M81	Muscle
chrM	3192	3444	M81	Muscle
chrM	4064	4207	M81	Muscle
chrM	5620	5768	M81	Muscle
chrM	3197	3337	M81	Muscle
chrM	3025	3147	M81	Muscle
chrM	1896	2055	M81	Muscle
chrM	2409	2540	M81	Muscle
chrM	6564	6715	M81	Muscle
chrM	3852	4180	M81	Muscle
chrM	2353	2679	M81	Muscle
chrM	2406	2560	M81	Muscle
chrM	3449	3762	M81	Muscle
chrM	7377	7507	M81	Muscle
chrM	4211	4543	M81	Muscle
chrM	3558	3666	M81	Muscle
chrM	2586	2846	M81	Muscle
chrM	3083	3221	M81	Muscle
chrM	5056	5215	M81	Muscle
chrM	2597	3342	M81	Muscle
chrM	3791	3948	M81	Muscle
chrM	2852	3125	M81	Muscle
chrM	2779	2921	M81	Muscle
chrM	3538	3654	M81	Muscle
chrM	4857	5133	M81	Muscle
chrM	3502	3991	M81	Muscle
chrM	5360	5570	M81	Muscle
chrM	2322	2438	M81	Muscle
chrM	3960	4062	M81	Muscle
chrM	3860	4060	M81	Muscle
chrM	2777	3220	M81	Muscle
chrM	4880	5163	M81	Muscle
chrM	7023	7459	M81	Muscle
chrM	2260	2422	M81	Muscle
chrM	3907	4020	M81	Muscle
chrM	2260	2422	M81	Muscle
chrM	4048	4270	M81	Muscle
chrM	2328	2442	M81	Muscle
chrM	3610	3838	M81	Muscle
chrM	3085	3347	M81	Muscle
chrM	7394	7756	M81	Muscle
chrM	3158	3420	M81	Muscle
chrM	3674	3791	M81	Muscle
chrM	3632	3757	M81	Muscle
chrM	3556	3685	M81	Muscle
chrM	2320	2520	M81	Muscle
chrM	3843	3995	M81	Muscle
chrM	3336	3531	M81	Muscle
chrM	10047	10149	M81	Muscle
chrM	1986	2113	M81	Muscle
chrM	5862	6248	M81	Muscle
chrM	2623	2724	M81	Muscle
chrM	2565	2699	M81	Muscle
chrM	1809	1917	M81	Muscle
chrM	3609	4068	M81	Muscle
chrM	2201	2333	M81	Muscle
chrM	2412	2534	M81	Muscle
chrM	3610	3763	M81	Muscle
chrM	7919	8100	M81	Muscle
chrM	2930	3055	M81	Muscle
chrM	2649	2753	M81	Muscle
chrM	2997	3157	M81	Muscle
chrM	4610	4725	M81	Muscle
chrM	4559	4915	M81	Muscle
chrM	6027	6162	M81	Muscle
chrM	7375	7493	M81	Muscle
chrM	7264	7515	M81	Muscle
chrM	5231	5445	M81	Muscle
chrM	4144	4245	M81	Muscle
chrM	3632	3901	M81	Muscle
chrM	4045	4205	M81	Muscle
chrM	3304	3585	M81	Muscle
chrM	2282	2593	M81	Muscle
chrM	3543	3687	M81	Muscle
chrM	2466	2652	M81	Muscle
chrM	6905	7201	M81	Muscle
chrM	3443	4070	M81	Muscle
chrM	2798	4328	M81	Muscle
chrM	2641	2788	M81	Muscle
chrM	6038	6238	M81	Muscle
chrM	3683	4110	M81	Muscle
chrM	5490	5800	M81	Muscle
chrM	2253	2435	M81	Muscle
chrM	4155	4505	M81	Muscle
chrM	2701	2959	M81	Muscle
chrM	9051	9203	M81	Muscle
chrM	5678	5853	M81	Muscle
chrM	7978	8083	M81	Muscle
chrM	3567	3731	M81	Muscle
chrM	7720	7887	M81	Muscle
chrM	2764	2933	M81	Muscle
chrM	2294	2397	M81	Muscle
chrM	4994	5956	M81	Muscle
chrM	4994	5956	M81	Muscle
chrM	8612	8864	M81	Muscle
chrM	3855	5490	M81	Muscle
chrM	2199	2397	M81	Muscle
chrM	4509	4690	M81	Muscle
chrM	2375	2543	M81	Muscle
chrM	3802	4344	M81	Muscle
chrM	3517	3646	M81	Muscle
chrM	1974	2076	M81	Muscle
chrM	3370	3499	M81	Muscle
chrM	2243	2470	M81	Muscle
chrM	2827	2967	M81	Muscle
chrM	6223	6455	M81	Muscle
chrM	3269	3569	M81	Muscle
chrM	6144	6321	M81	Muscle
chrM	2707	2988	M81	Muscle
chrM	3427	3544	M81	Muscle
chrM	2587	2729	M81	Muscle
chrM	7773	8095	M81	Muscle
chrM	3594	4029	M81	Muscle
chrM	3779	3912	M81	Muscle
chrM	1943	2049	M81	Muscle
chrM	5984	6176	M81	Muscle
chrM	1943	2099	M81	Muscle
chrM	4791	4915	M81	Muscle
chrM	2496	2701	M81	Muscle
chrM	1982	2159	M81	Muscle
chrM	2154	2813	M81	Muscle
chrM	5456	5697	M81	Muscle
chrM	3545	3655	M81	Muscle
chrM	6059	6235	M81	Muscle
chrM	4899	5086	M81	Muscle
chrM	6242	6447	M81	Muscle
chrM	4899	5086	M81	Muscle
chrM	8191	8293	M81	Muscle
chrM	7103	7236	M81	Muscle
chrM	2589	2923	M81	Muscle
chrM	3673	3777	M81	Muscle
chrM	2514	2662	M81	Muscle
chrM	4263	4696	M81	Muscle
chrM	2659	2774	M81	Muscle
chrM	7703	7828	M81	Muscle
chrM	3094	3423	M81	Muscle
chrM	10741	10881	M81	Muscle
chrM	3315	3454	M81	Muscle
chrM	3503	3608	M81	Muscle
chrM	2056	2189	M81	Muscle
chrM	3459	3570	M81	Muscle
chrM	4451	4556	M81	Muscle
chrM	1966	2124	M81	Muscle
chrM	7769	7985	M81	Muscle
chrM	2261	2411	M81	Muscle
chrM	2147	2632	M81	Muscle
chrM	4522	4648	M81	Muscle
chrM	1895	2015	M81	Muscle
chrM	3952	4115	M81	Muscle
chrM	4150	4316	M81	Muscle
chrM	4466	4732	M81	Muscle
chrM	3458	3719	M81	Muscle
chrM	6444	6669	M81	Muscle
chrM	2155	2257	M81	Muscle
chrM	2686	2803	M81	Muscle
chrM	2653	2844	M81	Muscle
chrM	3730	3843	M81	Muscle
chrM	3570	3753	M81	Muscle
chrM	3871	4083	M81	Muscle
chrM	5297	5437	M81	Muscle
chrM	2428	2530	M81	Muscle
chrM	2456	2573	M81	Muscle
chrM	3270	3377	M81	Muscle
chrM	4453	4632	M81	Muscle
chrM	3270	3377	M81	Muscle
chrM	4978	5133	M81	Muscle
chrM	3270	3377	M81	Muscle
chrM	5183	5454	M81	Muscle
chrM	1823	1937	M81	Muscle
chrM	3541	3656	M81	Muscle
chrM	3274	3410	M81	Muscle
chrM	9028	9796	M81	Muscle
chrM	3351	3517	M81	Muscle
chrM	6266	6537	M81	Muscle
chrM	3604	3709	M81	Muscle
chrM	5374	5495	M81	Muscle
chrM	8023	8150	M81	Muscle
chrM	7148	7333	M81	Muscle
chrM	2723	2824	M81	Muscle
chrM	2809	2915	M81	Muscle
chrM	4874	5053	M81	Muscle
chrM	6833	6937	M81	Muscle
chrM	3062	3173	M81	Muscle
chrM	2099	2259	M81	Muscle
chrM	5051	5165	M81	Muscle
chrM	5318	5869	M81	Muscle
chrM	2223	2346	M81	Muscle
chrM	2047	2278	M81	Muscle
chrM	11506	11623	M81	Muscle
chrM	7111	7218	M81	Muscle
chrM	2701	2805	M81	Muscle
chrM	2455	2618	M81	Muscle
chrM	2693	3063	M81	Muscle
chrM	3598	3760	M81	Muscle
chrM	3647	4717	M81	Muscle
chrM	2780	2896	M81	Muscle
chrM	5905	6019	M81	Muscle
chrM	3540	3657	M81	Muscle
chrM	2720	2846	M81	Muscle
chrM	2347	2470	M81	Muscle
chrM	2326	2469	M81	Muscle
chrM	3570	3848	M81	Muscle
chrM	6278	6475	M81	Muscle
chrM	3610	4064	M81	Muscle
chrM	6474	6733	M81	Muscle
chrM	3810	3918	M81	Muscle
chrM	4062	4247	M81	Muscle
chrM	2886	3412	M81	Muscle
chrM	1732	1847	M81	Muscle
chrM	2666	2794	M81	Muscle
chrM	13022	13144	M81	Muscle
chrM	3578	3688	M81	Muscle
chrM	1820	1975	M81	Muscle
chrM	3019	3133	M81	Muscle
chrM	2283	2629	M81	Muscle
chrM	5107	5255	M81	Muscle
chrM	2688	2842	M81	Muscle
chrM	3458	3588	M81	Muscle
chrM	11453	11587	M81	Muscle
chrM	2239	2428	M81	Muscle
chrM	5714	5828	M81	Muscle
chrM	2314	2429	M81	Muscle
chrM	3094	3219	M81	Muscle
chrM	2328	2626	M81	Muscle
chrM	3528	3659	M81	Muscle
chrM	5191	5367	M81	Muscle
chrM	2549	2807	M81	Muscle
chrM	7818	8212	M81	Muscle
chrM	2649	3248	M81	Muscle
chrM	3412	3753	M81	Muscle
chrM	2014	2183	M81	Muscle
chrM	5227	5450	M81	Muscle
chrM	2637	2774	M81	Muscle
chrM	3243	3369	M81	Muscle
chrM	3155	3323	M81	Muscle
chrM	2527	2682	M81	Muscle
chrM	2575	2846	M81	Muscle
chrM	3986	4705	M81	Muscle
chrM	1842	1954	M81	Muscle
chrM	2542	2648	M81	Muscle
chrM	7093	7746	M81	Muscle
chrM	2409	2544	M81	Muscle
chrM	2157	2477	M81	Muscle
chrM	4910	5014	M81	Muscle
chrM	4629	4786	M81	Muscle
chrM	2269	2498	M81	Muscle
chrM	7903	8761	M81	Muscle
chrM	9528	9879	M81	Muscle
chrM	4190	4305	M81	Muscle
chrM	2979	3111	M81	Muscle
chrM	1935	2105	M81	Muscle
chrM	8557	8765	M81	Muscle
chrM	2274	2379	M81	Muscle
chrM	7514	7656	M81	Muscle
chrM	3641	3764	M81	Muscle
chrM	4140	4629	M81	Muscle
chrM	12129	12400	M81	Muscle
chrM	1889	2161	M81	Muscle
chrM	3674	4204	M81	Muscle
chrM	3896	6066	M81	Muscle
chrM	3039	3219	M81	Muscle
chrM	2510	2676	M81	Muscle
chrM	2456	2890	M81	Muscle
chrM	2456	2890	M81	Muscle
chrM	3923	4039	M81	Muscle
chrM	2456	2890	M81	Muscle
chrM	6282	8242	M81	Muscle
chrM	3864	4072	M81	Muscle
chrM	3572	3817	M81	Muscle
chrM	2603	2816	M81	Muscle
chrM	3567	3915	M81	Muscle
chrM	3621	3777	M81	Muscle
chrM	8565	8813	M81	Muscle
chrM	4506	4616	M81	Muscle
chrM	4197	4305	M81	Muscle
chrM	4191	4309	M81	Muscle
chrM	4483	4619	M81	Muscle
chrM	1869	2002	M81	Muscle
chrM	3602	3747	M81	Muscle
chrM	11616	11730	M81	Muscle
chrM	7843	7948	M81	Muscle
chrM	3983	4155	M81	Muscle
chrM	3683	3846	M81	Muscle
chrM	3201	3498	M81	Muscle
chrM	4879	5007	M81	Muscle
chrM	3531	3671	M81	Muscle
chrM	4471	4637	M81	Muscle
chrM	1909	2010	M81	Muscle
chrM	5636	5770	M81	Muscle
chrM	11522	11662	M81	Muscle
chrM	6935	7066	M81	Muscle
chrM	3162	3329	M81	Muscle
chrM	2558	2792	M81	Muscle
chrM	5185	5409	M81	Muscle
chrM	3883	4107	M81	Muscle
chrM	3115	3225	M81	Muscle
chrM	2075	2205	M81	Muscle
chrM	2440	2643	M81	Muscle
chrM	7888	8331	M81	Muscle
chrM	2445	2933	M81	Muscle
chrM	4019	4297	M81	Muscle
chrM	4038	4254	M81	Muscle
chrM	5838	6015	M81	Muscle
chrM	2325	2477	M81	Muscle
chrM	5992	6172	M81	Muscle
chrM	4854	5046	M81	Muscle
chrM	5299	5463	M81	Muscle
chrM	2771	2965	M81	Muscle
chrM	1875	2026	M81	Muscle
chrM	7217	7572	M81	Muscle
chrM	5446	5608	M81	Muscle
chrM	1977	2296	M81	Muscle
chrM	5140	5315	M81	Muscle
chrM	6247	6699	M81	Muscle
chrM	3575	3677	M81	Muscle
chrM	2951	3054	M81	Muscle
chrM	3434	4764	M81	Muscle
chrM	2165	2304	M81	Muscle
chrM	4656	4772	M81	Muscle
chrM	6996	7178	M81	Muscle
chrM	9556	9709	M81	Muscle
chrM	2013	2183	M81	Muscle
chrM	2489	2595	M81	Muscle
chrM	5427	5532	M81	Muscle
chrM	2960	3165	M81	Muscle
chrM	5833	6001	M81	Muscle
chrM	6360	6645	M81	Muscle
chrM	2572	2857	M81	Muscle
chrM	4812	4952	M81	Muscle
chrM	3154	3427	M81	Muscle
chrM	2771	3108	M81	Muscle
chrM	2293	2477	M81	Muscle
chrM	5319	5424	M81	Muscle
chrM	2776	3027	M81	Muscle
chrM	2693	2867	M81	Muscle
chrM	3283	3827	M81	Muscle
chrM	3714	5207	M81	Muscle
chrM	3066	3261	M81	Muscle
chrM	6303	6484	M81	Muscle
chrM	2696	2882	M81	Muscle
chrM	3360	3482	M81	Muscle
chrM	6482	7024	M81	Muscle
chrM	2599	3339	M81	Muscle
chrM	1674	1786	M81	Muscle
chrM	6631	6964	M81	Muscle
chrM	4437	4611	M81	Muscle
chrM	2704	2908	M81	Muscle
chrM	4736	4949	M81	Muscle
chrM	3372	3481	M81	Muscle
chrM	6305	6429	M81	Muscle
chrM	3593	3810	M81	Muscle
chrM	1943	2081	M81	Muscle
chrM	5186	5680	M81	Muscle
chrM	3134	3248	M81	Muscle
chrM	5842	5943	M81	Muscle
chrM	1818	1972	M81	Muscle
chrM	3439	3546	M81	Muscle
chrM	10305	10475	M81	Muscle
chrM	5263	5364	M81	Muscle
chrM	2005	2197	M81	Muscle
chrM	4523	5031	M81	Muscle
chrM	1690	1821	M81	Muscle
chrM	2694	2796	M81	Muscle
chrM	2529	2655	M81	Muscle
chrM	3586	3696	M81	Muscle
chrM	4955	5107	M81	Muscle
chrM	3348	3896	M81	Muscle
chrM	2046	2250	M81	Muscle
chrM	4674	4855	M81	Muscle
chrM	3668	3807	M81	Muscle
chrM	2797	3518	M81	Muscle
chrM	4523	4643	M81	Muscle
chrM	2551	2781	M81	Muscle
chrM	4937	5051	M81	Muscle
chrM	6586	6741	M81	Muscle
chrM	4058	4254	M81	Muscle
chrM	3853	3975	M81	Muscle
chrM	8325	8464	M81	Muscle
chrM	3201	3323	M81	Muscle
chrM	3801	3913	M81	Muscle
chrM	2296	2463	M81	Muscle
chrM	6362	6514	M81	Muscle
chrM	6991	7102	M81	Muscle
chrM	2019	2156	M81	Muscle
chrM	3569	3706	M81	Muscle
chrM	5233	5392	M81	Muscle
chrM	5128	5399	M81	Muscle
chrM	4460	4621	M81	Muscle
chrM	3588	3838	M81	Muscle
chrM	2192	2296	M81	Muscle
chrM	3421	3647	M81	Muscle
chrM	4200	4407	M81	Muscle
chrM	6715	6874	M81	Muscle
chrM	4092	4202	M81	Muscle
chrM	4945	5048	M81	Muscle
chrM	1873	2000	M81	Muscle
chrM	7350	7554	M81	Muscle
chrM	8569	8837	M81	Muscle
chrM	2267	2381	M81	Muscle
chrM	8401	8579	M81	Muscle
chrM	4892	5072	M81	Muscle
chrM	6374	6708	M81	Muscle
chrM	5079	5340	M81	Muscle
chrM	3325	3439	M81	Muscle
chrM	6639	6847	M81	Muscle
chrM	2810	2922	M81	Muscle
chrM	5035	5136	M81	Muscle
chrM	2575	2819	M81	Muscle
chrM	2663	2811	M81	Muscle
chrM	3467	3900	M81	Muscle
chrM	4897	5031	M81	Muscle
chrM	5471	5761	M81	Muscle
chrM	3060	3970	M81	Muscle
chrM	3060	4256	M81	Muscle
chrM	3558	3998	M81	Muscle
chrM	4602	5073	M81	Muscle
chrM	3804	3919	M81	Muscle
chrM	4854	5475	M81	Muscle
chrM	2019	2179	M81	Muscle
chrM	4330	4701	M81	Muscle
chrM	2367	2565	M81	Muscle
chrM	4701	4830	M81	Muscle
chrM	5472	5673	M81	Muscle
chrM	10716	10856	M81	Muscle
chrM	5110	5246	M81	Muscle
chrM	2001	2155	M81	Muscle
chrM	5022	5125	M81	Muscle
chrM	2644	2770	M81	Muscle
chrM	15367	15546	M81	Muscle
chrM	2011	2138	M81	Muscle
chrM	7789	7893	M81	Muscle
chrM	8465	8595	M81	Muscle
chrM	2013	2175	M81	Muscle
chrM	7525	7754	M81	Muscle
chrM	5841	5948	M81	Muscle
chrM	2686	2852	M81	Muscle
chrM	3877	4599	M81	Muscle
chrM	2247	2428	M81	Muscle
chrM	5054	5693	M81	Muscle
chrM	2801	2936	M81	Muscle
chrM	4646	5341	M81	Muscle
chrM	4655	4946	M81	Muscle
chrM	7551	7704	M81	Muscle
chrM	3415	3928	M81	Muscle
chrM	7723	7859	M81	Muscle
chrM	4195	4474	M81	Muscle
chrM	3620	3777	M81	Muscle
chrM	3532	3640	M81	Muscle
chrM	2371	2662	M81	Muscle
chrM	6228	7544	M81	Muscle
chrM	6283	6753	M81	Muscle
chrM	15034	15254	M81	Muscle
chrM	7234	7655	M81	Muscle
chrM	11264	11478	M81	Muscle
chrM	2270	2416	M81	Muscle
chrM	2202	2801	M81	Muscle
chrM	3225	3330	M81	Muscle
chrM	1987	2093	M81	Muscle
chrM	5351	5538	M81	Muscle
chrM	2516	2691	M81	Muscle
chrM	2319	2730	M81	Muscle
chrM	1980	2229	M81	Muscle
chrM	2223	2340	M81	Muscle
chrM	2164	2529	M81	Muscle
chrM	2178	2292	M81	Muscle
chrM	3667	3832	M81	Muscle
chrM	3675	3809	M81	Muscle
chrM	2187	2299	M81	Muscle
chrM	3196	3313	M81	Muscle
chrM	2567	2707	M81	Muscle
chrM	3839	3941	M81	Muscle
chrM	2245	2606	M81	Muscle
chrM	5477	5660	M81	Muscle
chrM	4143	4303	M81	Muscle
chrM	3209	3420	M81	Muscle
chrM	3699	4030	M81	Muscle
chrM	3459	3586	M81	Muscle
chrM	4513	4621	M81	Muscle
chrM	2647	2928	M81	Muscle
chrM	5587	5976	M81	Muscle
chrM	4617	5343	M81	Muscle
chrM	2700	3040	M81	Muscle
chrM	6491	6630	M81	Muscle
chrM	4212	4365	M81	Muscle
chrM	5216	5451	M81	Muscle
chrM	2875	3622	M81	Muscle
chrM	2567	3774	M81	Muscle
chrM	5036	5145	M81	Muscle
chrM	5088	5209	M81	Muscle
chrM	4178	4432	M81	Muscle
chrM	3429	3649	M81	Muscle
chrM	6446	6653	M81	Muscle
chrM	3524	4790	M81	Muscle
chrM	6356	6595	M81	Muscle
chrM	3592	4036	M81	Muscle
chrM	3563	3694	M81	Muscle
chrM	3545	3777	M81	Muscle
chrM	2525	2748	M81	Muscle
chrM	3071	3268	M81	Muscle
chrM	2833	3025	M81	Muscle
chrM	3676	3929	M81	Muscle
chrM	1983	2086	M81	Muscle
chrM	2419	2607	M81	Muscle
chrM	3092	3203	M81	Muscle
chrM	2827	2957	M81	Muscle
chrM	4146	4507	M81	Muscle
chrM	2559	2661	M81	Muscle
chrM	8029	8142	M81	Muscle
chrM	5564	5710	M81	Muscle
chrM	3498	3706	M81	Muscle
chrM	3561	3697	M81	Muscle
chrM	4867	4973	M81	Muscle
chrM	3257	3426	M81	Muscle
chrM	3494	3646	M81	Muscle
chrM	2505	2623	M81	Muscle
chrM	3105	3836	M81	Muscle
chrM	4530	4648	M81	Muscle
chrM	9066	9304	M81	Muscle
chrM	2075	2343	M81	Muscle
chrM	2223	2379	M81	Muscle
chrM	2851	3033	M81	Muscle
chrM	2709	2816	M81	Muscle
chrM	1898	2006	M81	Muscle
chrM	4554	4936	M81	Muscle
chrM	3465	3566	M81	Muscle
chrM	3204	3573	M81	Muscle
chrM	2876	3205	M81	Muscle
chrM	3032	3190	M81	Muscle
chrM	4331	4567	M81	Muscle
chrM	3579	3709	M81	Muscle
chrM	7921	8067	M81	Muscle
chrM	3948	4052	M81	Muscle
chrM	2676	2792	M81	Muscle
chrM	4776	4961	M81	Muscle
chrM	5332	5447	M81	Muscle
chrM	2210	2341	M81	Muscle
chrM	2328	2470	M81	Muscle
chrM	2902	3097	M81	Muscle
chrM	11188	11415	M81	Muscle
chrM	3459	3588	M81	Muscle
chrM	3510	3625	M81	Muscle
chrM	4141	4550	M81	Muscle
chrM	2408	2589	M81	Muscle
chrM	4626	4788	M81	Muscle
chrM	2706	2856	M81	Muscle
chrM	11872	12373	M81	Muscle
chrM	4473	4632	M81	Muscle
chrM	6559	6742	M81	Muscle
chrM	5171	5312	M81	Muscle
chrM	5296	5918	M81	Muscle
chrM	6073	6217	M81	Muscle
chrM	4850	5202	M81	Muscle
chrM	2242	2352	M81	Muscle
chrM	3461	3588	M81	Muscle
chrM	5189	5410	M81	Muscle
chrM	7822	7938	M81	Muscle
chrM	1869	2067	M81	Muscle
chrM	2431	2589	M81	Muscle
chrM	4239	4611	M81	Muscle
chrM	2382	2990	M81	Muscle
chrM	4366	4589	M81	Muscle
chrM	4220	4830	M81	Muscle
chrM	1991	2153	M81	Muscle
chrM	4753	4885	M81	Muscle
chrM	13318	13441	M81	Muscle
chrM	2385	2502	M81	Muscle
chrM	9070	9428	M81	Muscle
chrM	2020	2199	M81	Muscle
chrM	3648	4942	M81	Muscle
chrM	3467	4075	M81	Muscle
chrM	6094	6195	M81	Muscle
chrM	4843	4988	M81	Muscle
chrM	2346	2486	M81	Muscle
chrM	4047	4209	M81	Muscle
chrM	7303	7618	M81	Muscle
chrM	4671	4850	M81	Muscle
chrM	1880	1995	M81	Muscle
chrM	3059	3263	M81	Muscle
chrM	2466	2759	M81	Muscle
chrM	2533	2691	M81	Muscle
chrM	3472	3708	M81	Muscle
chrM	3899	4036	M81	Muscle
chrM	6537	6719	M81	Muscle
chrM	2552	2673	M81	Muscle
chrM	4476	4582	M81	Muscle
chrM	4485	5249	M81	Muscle
chrM	4555	4750	M81	Muscle
chrM	2600	2752	M81	Muscle
chrM	2991	3117	M81	Muscle
chrM	3234	3362	M81	Muscle
chrM	4139	4303	M81	Muscle
chrM	2641	2750	M81	Muscle
chrM	2304	2575	M81	Muscle
chrM	4475	4681	M81	Muscle
chrM	3513	3632	M81	Muscle
chrM	6236	6343	M81	Muscle
chrM	3548	3979	M81	Muscle
chrM	2579	2963	M81	Muscle
chrM	3944	4077	M81	Muscle
chrM	2829	3012	M81	Muscle
chrM	2053	2176	M81	Muscle
chrM	3989	4835	M81	Muscle
chrM	3014	3118	M81	Muscle
chrM	2398	2534	M81	Muscle
chrM	5094	5577	M81	Muscle
chrM	2525	2628	M81	Muscle
chrM	2586	2745	M81	Muscle
chrM	2073	2360	M81	Muscle
chrM	3800	4117	M81	Muscle
chrM	4153	4435	M81	Muscle
chrM	10883	11019	M81	Muscle
chrM	3504	3641	M81	Muscle
chrM	2975	3081	M81	Muscle
chrM	3516	3625	M81	Muscle
chrM	2514	2811	M81	Muscle
chrM	3481	3690	M81	Muscle
chrM	4284	4477	M81	Muscle
chrM	9293	9521	M81	Muscle
chrM	5434	5566	M81	Muscle
chrM	1905	2132	M81	Muscle
chrM	2180	2317	M81	Muscle
chrM	2533	2990	M81	Muscle
chrM	2899	3146	M81	Muscle
chrM	4514	4745	M81	Muscle
chrM	2157	2526	M81	Muscle
chrM	3488	3693	M81	Muscle
chrM	5042	5158	M81	Muscle
chrM	5708	5948	M81	Muscle
chrM	4844	4968	M81	Muscle
chrM	8368	8498	M81	Muscle
chrM	2809	2927	M81	Muscle
chrM	2488	2693	M81	Muscle
chrM	6286	6492	M81	Muscle
chrM	4247	4352	M81	Muscle
chrM	3883	4027	M81	Muscle
chrM	2605	2812	M81	Muscle
chrM	2497	2607	M81	Muscle
chrM	3908	4157	M81	Muscle
chrM	6223	6333	M81	Muscle
chrM	2223	2558	M81	Muscle
chrM	2269	2402	M81	Muscle
chrM	3537	3859	M81	Muscle
chrM	2575	2678	M81	Muscle
chrM	2707	2808	M81	Muscle
chrM	6587	6708	M81	Muscle
chrM	6321	6582	M81	Muscle
chrM	6765	6871	M81	Muscle
chrM	4046	4168	M81	Muscle
chrM	2037	2172	M81	Muscle
chrM	5241	5375	M81	Muscle
chrM	2843	3025	M81	Muscle
chrM	3113	3324	M81	Muscle
chrM	2227	2333	M81	Muscle
chrM	2930	3072	M81	Muscle
chrM	2058	2238	M81	Muscle
chrM	2439	2574	M81	Muscle
chrM	3877	4035	M81	Muscle
chrM	3108	3225	M81	Muscle
chrM	5264	5403	M81	Muscle
chrM	2369	2506	M81	Muscle
chrM	3815	4028	M81	Muscle
chrM	1922	2119	M81	Muscle
chrM	3395	3559	M81	Muscle
chrM	3333	3526	M81	Muscle
chrM	2569	2831	M81	Muscle
chrM	7103	7317	M81	Muscle
chrM	3615	3742	M81	Muscle
chrM	5712	5821	M81	Muscle
chrM	3564	3688	M81	Muscle
chrM	1955	2058	M81	Muscle
chrM	2821	2958	M81	Muscle
chrM	3727	4306	M81	Muscle
chrM	4655	5499	M81	Muscle
chrM	9299	9451	M81	Muscle
chrM	8987	9088	M81	Muscle
chrM	2158	2841	M81	Muscle
chrM	5120	5678	M81	Muscle
chrM	4393	4894	M81	Muscle
chrM	3666	3790	M81	Muscle
chrM	3788	4260	M81	Muscle
chrM	2734	2864	M81	Muscle
chrM	3498	3660	M81	Muscle
chrM	3690	3953	M81	Muscle
chrM	2888	3002	M81	Muscle
chrM	2369	2537	M81	Muscle
chrM	6151	6344	M81	Muscle
chrM	14765	15056	M81	Muscle
chrM	4599	4721	M81	Muscle
chrM	2446	2705	M81	Muscle
chrM	3573	3736	M81	Muscle
chrM	2858	2968	M81	Muscle
chrM	2994	3256	M81	Muscle
chrM	3865	4268	M81	Muscle
chrM	2928	3154	M81	Muscle
chrM	6570	6707	M81	Muscle
chrM	2818	2921	M81	Muscle
chrM	3258	3428	M81	Muscle
chrM	2134	2595	M81	Muscle
chrM	5601	5731	M81	Muscle
chrM	2445	2569	M81	Muscle
chrM	3732	3943	M81	Muscle
chrM	2673	3352	M81	Muscle
chrM	3487	3659	M81	Muscle
chrM	2706	2820	M81	Muscle
chrM	5245	5751	M81	Muscle
chrM	5343	5730	M81	Muscle
chrM	5984	6248	M81	Muscle
chrM	2587	2728	M81	Muscle
chrM	11019	11312	M81	Muscle
chrM	2635	2854	M81	Muscle
chrM	3309	3417	M81	Muscle
chrM	3091	3204	M81	Muscle
chrM	3397	3583	M81	Muscle
chrM	2009	2201	M81	Muscle
chrM	3676	3825	M81	Muscle
chrM	4842	4966	M81	Muscle
chrM	3546	3934	M81	Muscle
chrM	4290	4407	M81	Muscle
chrM	1824	1925	M81	Muscle
chrM	3201	3551	M81	Muscle
chrM	3593	3776	M81	Muscle
chrM	4151	4268	M81	Muscle
chrM	3694	3889	M81	Muscle
chrM	2417	2620	M81	Muscle
chrM	3508	3617	M81	Muscle
chrM	2561	2975	M81	Muscle
chrM	2409	2598	M81	Muscle
chrM	2441	2643	M81	Muscle
chrM	2184	2287	M81	Muscle
chrM	2507	2612	M81	Muscle
chrM	2943	3053	M81	Muscle
chrM	2035	2176	M81	Muscle
chrM	3712	3830	M81	Muscle
chrM	3474	3601	M81	Muscle
chrM	2850	3890	M81	Muscle
chrM	2010	2157	M81	Muscle
chrM	2809	3296	M81	Muscle
chrM	4110	4285	M81	Muscle
chrM	5130	5241	M81	Muscle
chrM	1900	2024	M81	Muscle
chrM	3668	4407	M81	Muscle
chrM	2534	2809	M81	Muscle
chrM	3600	3901	M81	Muscle
chrM	2027	2171	M81	Muscle
chrM	3316	3419	M81	Muscle
chrM	2570	2681	M81	Muscle
chrM	3963	4081	M81	Muscle
chrM	2186	2526	M81	Muscle
chrM	8181	8300	M81	Muscle
chrM	1986	2092	M81	Muscle
chrM	4220	4418	M81	Muscle
chrM	2710	3055	M81	Muscle
chrM	3536	4167	M81	Muscle
chrM	3951	4061	M81	Muscle
chrM	3206	3411	M81	Muscle
chrM	2748	2920	M81	Muscle
chrM	2262	2443	M81	Muscle
chrM	2013	2183	M81	Muscle
chrM	2570	2679	M81	Muscle
chrM	4854	5043	M81	Muscle
chrM	5006	5143	M81	Muscle
chrM	3947	4162	M81	Muscle
chrM	2458	2570	M81	Muscle
chrM	3706	3910	M81	Muscle
chrM	6013	6139	M81	Muscle
chrM	6003	6118	M81	Muscle
chrM	4897	5286	M81	Muscle
chrM	3668	3815	M81	Muscle
chrM	5321	5735	M81	Muscle
chrM	4778	5268	M81	Muscle
chrM	4854	5216	M81	Muscle
chrM	3968	4112	M81	Muscle
chrM	3025	3132	M81	Muscle
chrM	3631	3936	M81	Muscle
chrM	2697	2842	M81	Muscle
chrM	6573	6678	M81	Muscle
chrM	2422	2619	M81	Muscle
chrM	3573	4067	M81	Muscle
chrM	10261	10425	M81	Muscle
chrM	4039	4283	M81	Muscle
chrM	2371	2850	M81	Muscle
chrM	2097	2211	M81	Muscle
chrM	2179	2285	M81	Muscle
chrM	4507	4931	M81	Muscle
chrM	3538	3706	M81	Muscle
chrM	2254	2402	M81	Muscle
chrM	3899	4016	M81	Muscle
chrM	3399	4289	M81	Muscle
chrM	3003	3335	M81	Muscle
chrM	2526	2816	M81	Muscle
chrM	3578	3689	M81	Muscle
chrM	3626	3730	M81	Muscle
chrM	3537	3690	M81	Muscle
chrM	5599	5809	M81	Muscle
chrM	4204	4697	M81	Muscle
chrM	4181	4483	M81	Muscle
chrM	2861	3120	M81	Muscle
chrM	2306	2407	M81	Muscle
chrM	2172	2671	M81	Muscle
chrM	4207	4399	M81	Muscle
chrM	1926	2094	M81	Muscle
chrM	3791	4079	M81	Muscle
chrM	2061	2171	M81	Muscle
chrM	3347	3701	M81	Muscle
chrM	4223	4406	M81	Muscle
chrM	3526	3652	M81	Muscle
chrM	2425	2796	M81	Muscle
chrM	3038	3178	M81	Muscle
chrM	3947	4183	M81	Muscle
chrM	2498	2602	M81	Muscle
chrM	3520	3657	M81	Muscle
chrM	4644	4759	M81	Muscle
chrM	5202	5441	M81	Muscle
chrM	4644	4759	M81	Muscle
chrM	6154	6514	M81	Muscle
chrM	2240	2595	M81	Muscle
chrM	2131	2263	M81	Muscle
chrM	2951	3353	M81	Muscle
chrM	3195	3303	M81	Muscle
chrM	2363	2563	M81	Muscle
chrM	2324	2623	M81	Muscle
chrM	3593	3704	M81	Muscle
chrM	3536	4036	M81	Muscle
chrM	2705	2825	M81	Muscle
chrM	3222	3339	M81	Muscle
chrM	3180	3308	M81	Muscle
chrM	5533	5743	M81	Muscle
chrM	3766	3904	M81	Muscle
chrM	2559	2739	M81	Muscle
chrM	3610	3721	M81	Muscle
chrM	2559	2739	M81	Muscle
chrM	4085	4258	M81	Muscle
chrM	5720	5853	M81	Muscle
chrM	3630	4337	M81	Muscle
chrM	4248	4437	M81	Muscle
chrM	3983	4611	M81	Muscle
chrM	3904	4070	M81	Muscle
chrM	2716	2847	M81	Muscle
chrM	2126	2245	M81	Muscle
chrM	2685	2831	M81	Muscle
chrM	1772	1913	M81	Muscle
chrM	3928	4134	M81	Muscle
chrM	3185	3408	M81	Muscle
chrM	2555	2844	M81	Muscle
chrM	2731	2842	M81	Muscle
chrM	5138	5291	M81	Muscle
chrM	3711	3923	M81	Muscle
chrM	3677	3780	M81	Muscle
chrM	9241	9414	M81	Muscle
chrM	3133	3275	M81	Muscle
chrM	6777	6937	M81	Muscle
chrM	5297	5826	M81	Muscle
chrM	2774	2943	M81	Muscle
chrM	3610	4326	M81	Muscle
chrM	2776	3104	M81	Muscle
chrM	2321	2423	M81	Muscle
chrM	3689	3898	M81	Muscle
chrM	6808	7112	M81	Muscle
chrM	4879	5040	M81	Muscle
chrM	4035	4142	M81	Muscle
chrM	9534	9657	M81	Muscle
chrM	4035	4142	M81	Muscle
chrM	9680	9887	M81	Muscle
chrM	4113	4235	M81	Muscle
chrM	2867	3542	M81	Muscle
chrM	3443	3608	M81	Muscle
chrM	2087	2249	M81	Muscle
chrM	1819	1933	M81	Muscle
chrM	2251	2515	M81	Muscle
chrM	2149	2523	M81	Muscle
chrM	3649	4426	M81	Muscle
chrM	4399	5022	M81	Muscle
chrM	6303	6424	M81	Muscle
chrM	2698	3222	M81	Muscle
chrM	3510	3700	M81	Muscle
chrM	2212	2360	M81	Muscle
chrM	5386	5693	M81	Muscle
chrM	3100	3218	M81	Muscle
chrM	3527	4105	M81	Muscle
chrM	6347	6479	M81	Muscle
chrM	2458	2625	M81	Muscle
chrM	6792	6908	M81	Muscle
chrM	4861	5490	M81	Muscle
chrM	4430	4558	M81	Muscle
chrM	5440	5637	M81	Muscle
chrM	2121	2238	M81	Muscle
chrM	3592	4269	M81	Muscle
chrM	5078	5182	M81	Muscle
chrM	3205	3333	M81	Muscle
chrM	6757	6879	M81	Muscle
chrM	2402	2691	M81	Muscle
chrM	3152	3341	M81	Muscle
chrM	2958	3157	M81	Muscle
chrM	2869	3007	M81	Muscle
chrM	4966	5248	M81	Muscle
chrM	1905	2109	M81	Muscle
chrM	6208	6813	M81	Muscle
chrM	3291	3433	M81	Muscle
chrM	2996	3123	M81	Muscle
chrM	9363	9599	M81	Muscle
chrM	6564	6712	M81	Muscle
chrM	5643	5751	M81	Muscle
chrM	8312	8477	M81	Muscle
chrM	5759	5903	M81	Muscle
chrM	2880	3000	M81	Muscle
chrM	2380	2557	M81	Muscle
chrM	4443	4714	M81	Muscle
chrM	3525	3629	M81	Muscle
chrM	6445	7515	M81	Muscle
chrM	14753	14858	M81	Muscle
chrM	2991	3117	M81	Muscle
chrM	6577	6701	M81	Muscle
chrM	2560	2677	M81	Muscle
chrM	2163	2266	M81	Muscle
chrM	4059	4759	M81	Muscle
chrM	2786	2959	M81	Muscle
chrM	4170	4477	M81	Muscle
chrM	7019	7212	M81	Muscle
chrM	2921	3033	M81	Muscle
chrM	2727	2896	M81	Muscle
chrM	7127	7479	M81	Muscle
chrM	3925	4133	M81	Muscle
chrM	5159	5271	M81	Muscle
chrM	7812	8082	M81	Muscle
chrM	7953	8117	M81	Muscle
chrM	2965	3122	M81	Muscle
chrM	7735	7895	M81	Muscle
chrM	4282	4395	M81	Muscle
chrM	2261	2622	M81	Muscle
chrM	2438	2627	M81	Muscle
chrM	3335	3456	M81	Muscle
chrM	1997	2320	M81	Muscle
chrM	2480	2620	M81	Muscle
chrM	3549	3702	M81	Muscle
chrM	5831	6005	M81	Muscle
chrM	3793	3924	M81	Muscle
chrM	3483	3587	M81	Muscle
chrM	2097	2229	M81	Muscle
chrM	1779	1883	M81	Muscle
chrM	1997	2110	M81	Muscle
chrM	7982	8495	M81	Muscle
chrM	2378	3108	M81	Muscle
chrM	8082	8337	M81	Muscle
chrM	3597	3810	M81	Muscle
chrM	6980	7225	M81	Muscle
chrM	1914	2028	M81	Muscle
chrM	6816	6987	M81	Muscle
chrM	6915	7017	M81	Muscle
chrM	3516	4107	M81	Muscle
chrM	8570	8698	M81	Muscle
chrM	3968	4373	M81	Muscle
chrM	2428	2552	M81	Muscle
chrM	3866	4131	M81	Muscle
chrM	6218	6413	M81	Muscle
chrM	8283	9753	M81	Muscle
chrM	8079	8381	M81	Muscle
chrM	2004	2114	M81	Muscle
chrM	3504	3708	M81	Muscle
chrM	4347	4510	M81	Muscle
chrM	3574	3689	M81	Muscle
chrM	5262	5364	M81	Muscle
chrM	4187	4291	M81	Muscle
chrM	3773	3954	M81	Muscle
chrM	11866	12027	M81	Muscle
chrM	3590	3794	M81	Muscle
chrM	3594	4672	M81	Muscle
chrM	3017	3123	M81	Muscle
chrM	9506	9609	M81	Muscle
chrM	4643	4882	M81	Muscle
chrM	2567	2680	M81	Muscle
chrM	5462	5577	M81	Muscle
chrM	2583	2729	M81	Muscle
chrM	2243	2531	M81	Muscle
chrM	3881	4051	M81	Muscle
chrM	2444	2619	M81	Muscle
chrM	5465	6127	M81	Muscle
chrM	4812	4993	M81	Muscle
chrM	3589	3787	M81	Muscle
chrM	10237	10366	M81	Muscle
chrM	2715	2820	M81	Muscle
chrM	2646	2801	M81	Muscle
chrM	3137	3353	M81	Muscle
chrM	6279	6385	M81	Muscle
chrM	12315	12569	M81	Muscle
chrM	7114	7432	M81	Muscle
chrM	2425	2544	M81	Muscle
chrM	3498	3950	M81	Muscle
chrM	3580	3759	M81	Muscle
chrM	9013	9184	M81	Muscle
chrM	4185	4288	M81	Muscle
chrM	3813	4149	M81	Muscle
chrM	6362	6482	M81	Muscle
chrM	3773	3915	M81	Muscle
chrM	3823	3988	M81	Muscle
chrM	5060	5272	M81	Muscle
chrM	4436	4564	M81	Muscle
chrM	3619	4407	M81	Muscle
chrM	3529	3687	M81	Muscle
chrM	2217	2408	M81	Muscle
chrM	3869	4755	M81	Muscle
chrM	3385	3712	M81	Muscle
chrM	2391	2552	M81	Muscle
chrM	6360	6543	M81	Muscle
chrM	6587	7751	M81	Muscle
chrM	2367	3387	M81	Muscle
chrM	2425	2529	M81	Muscle
chrM	2695	2967	M81	Muscle
chrM	3674	3810	M81	Muscle
chrM	2216	2419	M81	Muscle
chrM	3112	3231	M81	Muscle
chrM	5563	5819	M81	Muscle
chrM	2782	3200	M81	Muscle
chrM	10090	10235	M81	Muscle
chrM	7817	7963	M81	Muscle
chrM	3947	4148	M81	Muscle
chrM	2560	2687	M81	Muscle
chrM	6375	6717	M81	Muscle
chrM	3161	3393	M81	Muscle
chrM	2542	2743	M81	Muscle
chrM	2249	2365	M81	Muscle
chrM	12537	12678	M81	Muscle
chrM	4641	4761	M81	Muscle
chrM	10930	11104	M81	Muscle
chrM	2509	2681	M81	Muscle
chrM	4002	4117	M81	Muscle
chrM	3941	4118	M81	Muscle
chrM	5107	5217	M81	Muscle
chrM	2717	2825	M81	Muscle
chrM	5305	5519	M81	Muscle
chrM	3464	4063	M81	Muscle
chrM	3464	4471	M81	Muscle
chrM	8844	9083	M81	Muscle
chrM	3587	3814	M81	Muscle
chrM	3912	4034	M81	Muscle
chrM	3060	3291	M81	Muscle
chrM	3199	3311	M81	Muscle
chrM	3243	3355	M81	Muscle
chrM	11895	12150	M81	Muscle
chrM	3825	3939	M81	Muscle
chrM	3800	3928	M81	Muscle
chrM	2131	2235	M81	Muscle
chrM	3088	3233	M81	Muscle
chrM	2267	2582	M81	Muscle
chrM	3582	3708	M81	Muscle
chrM	4564	4702	M81	Muscle
chrM	3243	3931	M81	Muscle
chrM	3427	3546	M81	Muscle
chrM	4154	4395	M81	Muscle
chrM	3515	3626	M81	Muscle
chrM	2808	3932	M81	Muscle
chrM	3359	3617	M81	Muscle
chrM	4086	4247	M81	Muscle
chrM	2688	2923	M81	Muscle
chrM	5092	5237	M81	Muscle
chrM	2476	2591	M81	Muscle
chrM	2816	2947	M81	Muscle
chrM	3441	3652	M81	Muscle
chrM	2876	3067	M81	Muscle
chrM	3714	3871	M81	Muscle
chrM	4220	4510	M81	Muscle
chrM	3937	4163	M81	Muscle
chrM	5205	5340	M81	Muscle
chrM	2951	3090	M81	Muscle
chrM	3908	4291	M81	Muscle
chrM	5110	5250	M81	Muscle
chrM	3936	4801	M81	Muscle
chrM	3536	3697	M81	Muscle
chrM	8274	8381	M81	Muscle
chrM	3276	3439	M81	Muscle
chrM	4133	4244	M81	Muscle
chrM	4847	4987	M81	Muscle
chrM	6581	6733	M81	Muscle
chrM	5173	6008	M81	Muscle
chrM	6388	6561	M81	Muscle
chrM	6147	6259	M81	Muscle
chrM	5414	5532	M81	Muscle
chrM	6434	6717	M81	Muscle
chrM	6918	7176	M81	Muscle
chrM	6309	6452	M81	Muscle
chrM	8654	8980	M81	Muscle
chrM	11267	11401	M81	Muscle
chrM	9676	9825	M81	Muscle
chrM	9264	10203	M81	Muscle
chrM	7017	7896	M81	Muscle
chrM	8350	8463	M81	Muscle
chrM	10299	10435	M81	Muscle
chrM	9890	10306	M81	Muscle
chrM	8995	9106	M81	Muscle
chrM	8929	9035	M81	Muscle
chrM	11739	11877	M81	Muscle
chrM	14048	14437	M81	Muscle
chrM	11439	11552	M81	Muscle
chrM	12158	12502	M81	Muscle
chrM	11226	11382	M81	Muscle
chrM	12300	12593	M81	Muscle
chrM	14750	15012	M81	Muscle
chrM	13088	13505	M81	Muscle
chrM	16140	16312	M81	Muscle
chrM	14754	14870	M81	Muscle
chrM	12772	12914	M81	Muscle
chrM	1714	1867	M81	Muscle
chrM	13104	13259	M81	Muscle
chrM	16427	16815	M81	Muscle
chrM	14799	14948	M81	Muscle
chrM	16184	16309	M81	Muscle
chrM	14074	14200	M81	Muscle
chrM	14446	14555	M81	Muscle
chrM	2225	2327	M81	Muscle
chrM	14145	14261	M81	Muscle
chrM	1570	2093	M81	Muscle
chrM	2198	2434	M81	Muscle
chrM	14841	15187	M81	Muscle
chrM	2002	2125	M81	Muscle
chrM	16149	16254	M81	Muscle
chrM	14336	14646	M81	Muscle
chrM	15879	16047	M81	Muscle
chrM	1806	2052	M81	Muscle
chrM	15430	15699	M81	Muscle
chrM	1560	1662	M81	Muscle
chrM	1731	1843	M81	Muscle
chrM	1576	1694	M81	Muscle
chrM	16184	16395	M81	Muscle
[truncated: 10,845 more rows]
